# Supplementary material for: Structural and functional characterisation of the Crimean-Congo haemorrhagic fever virus RNA dependent RNA polymerase
Source: Nat Commun. 2026 Jun 9;17:7338. doi: 10.1038/s41467-026-74113-w (PMC13402591; doi:10.1038/s41467-026-74113-w)
Supplement: Supplementary file 4 — Source data [file 41467_2026_74113_MOESM4_ESM.xlsx]

## Sheet: Fig 1e
																																						Repeat 2	Repeat 3
																																					Repeat 1
																																					Raw data	Raw data	Raw data
																																				RNA only	20885.5	16492.4	20064.5
																																				WT	11972.6	7504.6	2792.7
																																				DE656/657AA	1884.1	631.9	411.3
																																				D693A	15948.2	13824.8	21162.2
																																				E825A	12552.8	10256.6	5759.5
																																				K835A	12620.8	10558.6	7264.1
																																				DK693/835AA	14743.7	15429.8	14425.8

## Sheet: Fig5c and Extended data
Figure 5 B
Supp Figure 5B
Supp Figure 5C
Supp Figure 5D
X indicates samples that were not used in this study

## Sheet: Fig 5e
Figure 5D
X indicates samples that were not used in this study

## Sheet: Fig 6B
Figure 6 B

## Sheet: Fig 6C
Figure 6 C
Cy5 Channel														Cy3 Channel

## Sheet: Fig 7
Figure 7 A + B
X indicates samples that were not used in this study
